# Supplementary material for: Intricate Evolution of Multifunctional Lipoxygenase in Red Algae
Source: Int J Mol Sci. 2024 Oct 11;25(20):10956. doi: 10.3390/ijms252010956 (PMC11507377; doi:10.3390/ijms252010956)
Supplement: Supplementary file 1 [file ijms-25-10956-s001.zip › Table S1.xls]

## Sheet: Table S1
Table S1. Major molecular ions identified for different fatty acid derives ([M-H]-).
Substrates	Enzymes	Products	MS (m/z)	MS/MS (m/z)
LA	PhLOX(WT)	9,10-αketol	311.223	139.1114, 171.1014
	PhLOX(WT), SvLOX	9-HpODE	293.2123, 311.2228	97.0644, 125.0958, 185.1173, 197.1173
ALA	PhLOX(WT ), SvLOX	9,12-diHpOTE	305.1760, 323.1864, 341.1915	125.0958, 135.0803
	PhLOX(WT, F642VF826L)	9,10-αketol	309.206	137.0959, 171.1016
	PhLOX(WT, F642VF826L)	13-HpOTE	291.1967, 309.2077	111.0805, 195.1381
	PhLOX(WT, F826L, F642VF826L, N575L, Q777L), SvLOX, CcLOX	9-HpOTE	291.1966, 309.2072	121.1009, 125.0959, 185.1173
ARA	PhLOX(WT, F826L, F642VF826L, N575L, Q777L), SvLOX	9,12-diHpETE	331.1915, 349.2021, 367.2125	121.0643, 139.0751, 151.0755, 165.0913, 193.0863
	PhLOX(WT, F826L, F642VF826L)	9,12-γketol	335.223	125.0957, 155.0703, 169.0858
	SvLOX	12-HETE	319.228	135.1203, 139.1152, 163.1153, 178.1028
	CcLOX	8-HETE	319.229	111.0805, 127.0753, 155.0705, 163.1486
	SvLOX	12-HpETE	317.2129, 335.2234	153.1309, 161.0996, 179.1084
	PhLOX(WT, F826L, F642VF826L, N575L, Q777L), CcLOX	8-HpETE	317.2131, 335.2236	109.0645, 163.1322
EPA	PhLOX(WT), SvLOX	9,12-diHpEPE	329.1759, 347.1864, 365.1968	121.0645, 139.0751
	PhLOX(WT)	9,12-γketol	333.208	125.0958, 135.1170, 153.0644, 169.0861
	SvLOX	12-HEPE	317.213	135.1205, 137.0997, 163.1157, 178.1028
	CcLOX	8-HEPE	317.213	111.0803, 127.0754, 155.0705, 161.1328
	SvLOX	12-HpEPE	315.1971, 333.2075	151.1153, 163.0771, 179.1082
	CcLOX	8-HpEPE	315.1973, 333.2078	109.0644, 161.1326
