# Supplementary material for: Intricate Evolution of Multifunctional Lipoxygenase in Red Algae
Source: Int J Mol Sci. 2024 Oct 11;25(20):10956. doi: 10.3390/ijms252010956 (PMC11507377; doi:10.3390/ijms252010956)
Supplement: Supplementary file 1 [file ijms-25-10956-s001.zip › Table S2.xls]

## Sheet: Table S2
Table S2. Primers for the cloning of site-directed mutants of PhLOX and its N-terminal shortened isoforms.
Primer	Sequence (5'→3')†
L1-1117F	ATCATCCTGCAGCTTGTGGTGGACACGAGTC
L1-2697R	ATCATCAAGCTTCTAGATGTCGATGGACAGAGGCA
F826L-2455F	GTGTCCCTCTTCCAGACGTTTCTCGGGTACCTCCTCTCCT
F826L-2494R	AGGAGAGGAGGTACCCGAGAAACGTCTGGAAGAGGGACAC
N575L-1705F	CACATGACGTGCGCGGACCTCCAGGCGCACCAGTTTGT
N575L-1742R	ACAAACTGGTGCGCCTGGAGGTCCGCGCACGTCATGTG
Q777L-2312F	CTGCCGTCAACTTTTCGCTGGAGGAGTACGTCACGTA
Q777L-2344R	TGACGTACTCCTCCAGCGAAAAGTTGACGGCAGCGTG
R787L-2341F	GTCACGTACGTTCCGAATCTGCCTGATTCGATGCGAGT
R787L-2378R	ACTCGCATCGAATCAGGCAGATTCGGAACGTACGTGAC
N623L-1844F	CGACACCATTGGCATCCTCTTCCTAGCCCGCCAGACGCT
N623L-1892R	ACGAGCGTCTGGCGGGCTAGGAAGAGGATGCCAATGGTGT
F-F642L-1909F	CTCACCGACGCGACGGTTAGTGCAGGCACCGCCAACGGG
F-F642L-1941R	GGCGGTGCCTGCACTAACCGTCGCGTCGGTGAGGGGGGC
L1C0-517F	GGAATTCCATATGATGGGAGCCTCGGTGGAC
L1C1-895F	GGAATTCCATATGATGGGCCAGGAGCTCCTCGG
L1C2-1060F	GGAATTCCATATGCGCACGGGCTTCCTCTTTGGC
L1C3-1276F	GGAATTCCATATGTGGAAGGACGACGGGGAAGTGG
† Restriction sites are marked with underline, protective bases are typeset in italics, and the target sites of mutation are in bold.
