# Supplementary material for: Intricate Evolution of Multifunctional Lipoxygenase in Red Algae
Source: Int J Mol Sci. 2024 Oct 11;25(20):10956. doi: 10.3390/ijms252010956 (PMC11507377; doi:10.3390/ijms252010956)
Supplement: Supplementary file 1 [file ijms-25-10956-s001.zip › Table S3.xls]

## Sheet:  Table S3
Table S3. Major molecular ions of hydroxy and hydroperoxy fatty acids for which standards are commercially available ([M-H]-).
Commercial specimen	MS (m/z)	MS/MS (m/z)
9(S)-HpODE	293.2123, 311.2225	125.0960, 185.1173, 197.1171
13(S)-HpODE	293.2125, 311.2228	113.0973, 223.1347
9(S)-HpOTE	291.1966, 309.2072	121.1011, 171.1027, 185.1171
13(S)-HpOTE	291.1961, 309.2073	111.0805, 195.1384, 223.1335
8(S)-HETE	319.228	127.0751, 155.0703, 163.1493
12-HpETE	317.2129, 335.2232	137.0971, 153.1305, 161.0993, 179.1084
8(S)-HEPE	317.212	127.0751, 155.0703, 161.1325
12-HpEPE	315.1973, 333.2071	147.0819, 151.1149, 163.0771, 179.1082
